# Supplementary material for: Global bibliometric analysis of traditional Chinese medicine regulating gut microbiota in the treatment of diabetes from 2004 to 2024
Source: Front Pharmacol. 2025 Jan 23;16:1533984. doi: 10.3389/fphar.2025.1533984 (PMC11799270; doi:10.3389/fphar.2025.1533984)
Supplement: Supplementary file 1 [file DataSheet4.csv]

label	cluster	Occurrences
alpha-glucosidase	1	20
antioxidant	1	33
antioxidant activity	1	42
bioactive compounds	1	11
butyrate	1	17
children	1	10
dietary fiber	1	22
diversity	1	10
dysbiosis	1	21
fermentation	1	10
identification	1	16
in-vitro	1	52
inflammatory-bowel-disease	1	12
inhibition	1	16
lactic-acid bacteria	1	10
lactobacillus	1	16
management	1	16
model	1	17
nf-kappa-b	1	11
oxidative stress	1	101
protein	1	11
signaling pathway	1	10
association	2	46
consumption	2	10
disease	2	36
double-blind	2	40
glucose	2	59
glycemic control	2	16
health	2	49
homeostasis	2	11
impact	2	39
individuals	2	10
insulin sensitivity	2	23
lipid profile	2	15
mellitus	2	32
metaanalysis	2	13
metabolic endotoxemia	2	10
metagenome	2	23
overweight	2	11
pregnancy	2	11
risk	2	34
sensitivity	2	10
supplementation	2	18
acid	3	33
anthocyanins	3	10
bioavailability	3	11
cancer	3	21
cardiovascular-disease	3	12
chain fatty-acids	3	48
diet-induced obesity	3	36
extract	3	94
flavonoids	3	16
glucagon-like peptide-1	3	13
glucose-tolerance	3	11
metabolism	3	78
metabolites	3	25
metabolomics	3	34
pharmacokinetics	3	10
plasma	3	10
polyphenols	3	48
resistance	3	23
short-chain fatty acids	3	18
activation	4	15
atherosclerosis	4	11
berberine	4	26
cells	4	26
expression	4	17
induced obesity	4	12
inflammation	4	150
liver	4	18
mechanism	4	56
metformin	4	32
mice	4	46
modulation	4	25
pathway	4	20
polysaccharides	4	49
rats	4	29
skeletal-muscle	4	10
streptozotocin	4	10
activated protein-kinase	5	22
adipose-tissue	5	28
akkermansia-muciniphila	5	29
body-weight	5	11
cholesterol	5	10
diet	5	56
dyslipidemia	5	10
fatty liver-disease	5	13
glucose-metabolism	5	13
high-fat diet	5	69
insulin	5	21
insulin resistance	5	158
lipid-metabolism	5	15
metabolic syndrome	5	41
obesity	5	207
weight-loss	5	10
