# Supplementary material for: Global bibliometric analysis of traditional Chinese medicine regulating gut microbiota in the treatment of diabetes from 2004 to 2024
Source: Front Pharmacol. 2025 Jan 23;16:1533984. doi: 10.3389/fphar.2025.1533984 (PMC11799270; doi:10.3389/fphar.2025.1533984)
Supplement: Supplementary file 2 [file DataSheet3.csv]

References	Title
Cani PD, 2007, DIABETES, V56, P1761, DOI 10.2337/db06-1491	Metabolic endotoxemia initiates obesity and insulin resistance
Cani?PD,?2007,?DIABETOLOGIA,?V50,?P2374,?DOI?10.1007/s00125-007-0791-0	Selective increases of bifidobacteria in gut microflora improve high-fat-diet-induced diabetes in mice through a mechanism associated with endotoxaemia
Larsen?N,?2010,?PLOS?ONE,?V5,?PO,?DOI?10.1371/journal.pone.0009085	Gut microbiota in human adults with type 2 diabetes differs from non-diabetic adults
Everard?A,?2013,?P?NATL?ACAD?SCI?USA,?V110,?P9066,?DOI?10.1073/pnas.1219451110	Cross-talk between?Akkermansia muciniphila?and intestinal epithelium controls diet-induced obesity
Shin?NR,?2014,?GUT,?V63,?P727,?DOI?10.1136/gutjnl-2012-303839	An increase in the Akkermansia spp. population induced by metformin treatment improves glucose homeostasis in diet-induced obese mice
Qin?JJ,?2012,?NATURE,?V490,?P55,?DOI?10.1038/nature11450	A metagenome-wide association study of gut microbiota in type 2 diabetes
Anh��?FF,?2015,?GUT,?V64,?P872,?DOI?10.1136/gutjnl-2014-307142	A polyphenol-rich cranberry extract protects from diet-induced obesity, insulin resistance and intestinal inflammation in association with increased?Akkermansia?spp. population in the gut microbiota of mice
Tremaroli?V,?2012,?NATURE,?V489,?P242,?DOI?10.1038/nature11552	Functional interactions between the gut microbiota and host metabolism
Forslund?K,?2015,?NATURE,?V528,?P262,?DOI?10.1038/nature15766	Disentangling type 2 diabetes and metformin treatment signatures in the human gut microbiota
Xu?J,?2015,?ISME?J,?V9,?P552,?DOI?10.1038/ismej.2014.177	Structural modulation of gut microbiota during alleviation of type 2 diabetes with a Chinese herbal formula
Chang?CJ,?2015,?NAT?COMMUN,?V6,?PO,?DOI?10.1038/ncomms8489	Ganoderma lucidum?reduces obesity in mice by modulating the composition of the gut microbiota
Canfora EE, 2015, NAT REV ENDOCRINOL, V11, P577, DOI 10.1038/nrendo.2015.128	Short-chain fatty acids in control of body weight and insulin sensitivity
Zhang?X,?2015,?SCI?REP-UK,?V5,?P0,?DOI?10.1038/srep14405	Modulation of gut microbiota by berberine and metformin during the treatment of high-fat diet-induced obesity in rats
De Vadder F, 2014, CELL, V156, P84, DOI 10.1016/j.cell.2013.12.016	Microbiota-generated metabolites promote metabolic benefits via gut-brain neural circuits
Dao?MC,?2016,?GUT,?V65,?P426,?DOI?10.1136/gutjnl-2014-308778	Akkermansia muciniphila and improved metabolic health during a dietary intervention in obesity: relationship with gut microbiome richness and ecology
Zhao?LP,?2018,?SCIENCE,?V359,?P1151,?DOI?10.1126/science.aao5774	Food for thought about manipulating gut bacteria
Koh?A,?2016,?CELL,?V165,?P1332,?DOI?10.1016/j.cell.2016.05.041	From dietary fiber to host physiology: short-chain fatty acids as key bacterial metabolites
Yan?HL,?2017,?PHYTOMEDICINE,?V26,?P45,?DOI?10.1016/j.phymed.2017.01.007	Intake of total saponins and polysaccharides from Polygonatum kingianum affects the gut microbiota in diabetic rats
Morrison?DJ,?2016,?GUT?MICROBES,?V7,?P189,?DOI?10.1080/19490976.2015.1134082	Formation of short chain fatty acids by the gut microbiota and their impact on human metabolism
Brunkwall?L,?2017,?DIABETOLOGIA,?V60,?P943,?DOI?10.1007/s00125-017-4278-3	The gut microbiome as a target for prevention and treatment of hyperglycaemia in type 2 diabetes: from current human evidence to future possibilities
?Gurung?M,?2020,?EBIOMEDICINE,?V51,?PO,?DOI?10.1016/j.ebiom.2019.11.051	Role of gut microbiota in type 2 diabetes pathophysiology
Zheng?Y,?2018,?NAT?REV?ENDOCRINOL,?V14,?P88,?DOI?10.1038/nrendo.2017.151	Global aetiology and epidemiology of type 2 diabetes mellitus and its complications
Saeedi?P,?2019,?DIABETES?RES?CLIN?PR,?V157,?P0,?DOI?10.1016/j.diabres.2019.107843	Global and regional diabetes prevalence estimates for 2019 and projections for 2030 and 2045: Results from the International Diabetes Federation Diabetes Atlas
Fan?Y,?2021,?NAT?REV?MICROBIOL,?V19,?P55,?DOI?10.1038/s41579-020-0433-9	Gut microbiota in human metabolic health and disease
Canfora?EE,?2019,?naT?reV?endocrinol,?V15,?P261,?dOI?10.1038/s41574-019-0156-z	Gut microbial metabolites in obesity, NAFLD and T2DM
