# Supplementary material for: Global bibliometric analysis of traditional Chinese medicine regulating gut microbiota in the treatment of diabetes from 2004 to 2024
Source: Front Pharmacol. 2025 Jan 23;16:1533984. doi: 10.3389/fphar.2025.1533984 (PMC11799270; doi:10.3389/fphar.2025.1533984)
Supplement: Supplementary file 4 [file DataSheet2.csv]

Sources	Articles
FRONTIERS IN PHARMACOLOGY	31
JOURNAL OF ETHNOPHARMACOLOGY	31
FOOD & FUNCTION	26
NUTRIENTS	26
FRONTIERS IN MICROBIOLOGY	23
JOURNAL OF FUNCTIONAL FOODS	18
FRONTIERS IN ENDOCRINOLOGY	16
BIOMEDICINE & PHARMACOTHERAPY	15
FRONTIERS IN NUTRITION	15
JOURNAL OF AGRICULTURAL AND FOOD CHEMISTRY	14
FOOD RESEARCH INTERNATIONAL	12
MOLECULES	12
PHYTOMEDICINE	11
PLOS ONE	11
SCIENTIFIC REPORTS	10
EVIDENCE-BASED COMPLEMENTARY AND ALTERNATIVE MEDICINE	9
INTERNATIONAL JOURNAL OF MOLECULAR SCIENCES	9
FOODS	8
ANTIOXIDANTS	7
FOOD BIOSCIENCE	7
FOOD SCIENCE & NUTRITION	7
INTERNATIONAL JOURNAL OF BIOLOGICAL MACROMOLECULES	7
COCHRANE DATABASE OF SYSTEMATIC REVIEWS	6
CRITICAL REVIEWS IN FOOD SCIENCE AND NUTRITION	6
FRONTIERS IN CELLULAR AND INFECTION MICROBIOLOGY	6
PHYTOTHERAPY RESEARCH	6
CHINESE MEDICINE	5
HELIYON	5
MOLECULAR NUTRITION & FOOD RESEARCH	5
NUTRITION REVIEWS	5
PHARMACEUTICAL BIOLOGY	5
TRENDS IN FOOD SCIENCE & TECHNOLOGY	5
AMERICAN JOURNAL OF CHINESE MEDICINE	4
BIOFACTORS	4
CARBOHYDRATE POLYMERS	4
FOOD CHEMISTRY	4
FOOD REVIEWS INTERNATIONAL	4
FOOD SCIENCE AND HUMAN WELLNESS	4
JOURNAL OF DIABETES RESEARCH	4
JOURNAL OF NUTRITIONAL BIOCHEMISTRY	4
MEDICINE	4
NUTRITION RESEARCH	4
OXIDATIVE MEDICINE AND CELLULAR LONGEVITY	4
PHARMACOLOGICAL RESEARCH	4
BIOMEDICINES	3
CHINESE JOURNAL OF INTEGRATIVE MEDICINE	3
CURRENT PHARMACEUTICAL DESIGN	3
DIABETOLOGIA	3
ENDOCRINE METABOLIC & IMMUNE DISORDERS-DRUG TARGETS	3
FRONTIERS IN BIOSCIENCE-LANDMARK	3
GUT	3
JOURNAL OF BIOLOGICAL REGULATORS AND HOMEOSTATIC AGENTS	3
JOURNAL OF CHROMATOGRAPHY B-ANALYTICAL TECHNOLOGIES IN THE BIOMEDICAL AND LIFE SCIENCES	3
JOURNAL OF PROTEOME RESEARCH	3
JOURNAL OF THE SCIENCE OF FOOD AND AGRICULTURE	3
LIFE-BASEL	3
MARINE DRUGS	3
METABOLITES	3
MICROORGANISMS	3
NUTRITION	3
PROBIOTICS AND ANTIMICROBIAL PROTEINS	3
WORLD JOURNAL OF GASTROENTEROLOGY	3
ACTA DIABETOLOGICA	2
ACTA PHARMACOLOGICA SINICA	2
ACUPUNCTURE IN MEDICINE	2
AGING-US	2
AMERICAN JOURNAL OF CLINICAL NUTRITION	2
AMERICAN JOURNAL OF PHYSIOLOGY-ENDOCRINOLOGY AND METABOLISM	2
APPLIED MICROBIOLOGY AND BIOTECHNOLOGY	2
APPLIED SCIENCES-BASEL	2
BENEFICIAL MICROBES	2
BIOLOGY-BASEL	2
BMC GENOMICS	2
CELLULAR PHYSIOLOGY AND BIOCHEMISTRY	2
CHINESE JOURNAL OF NATURAL MEDICINES	2
CLINICAL AND TRANSLATIONAL GASTROENTEROLOGY	2
CLINICAL NUTRITION	2
CURRENT MICROBIOLOGY	2
DIABETES METABOLIC SYNDROME AND OBESITY-TARGETS AND THERAPY	2
EUROPEAN JOURNAL OF NUTRITION	2
EUROPEAN JOURNAL OF PHARMACOLOGY	2
EUROPEAN REVIEW FOR MEDICAL AND PHARMACOLOGICAL SCIENCES	2
FERMENTATION-BASEL	2
FITOTERAPIA	2
FREE RADICAL BIOLOGY AND MEDICINE	2
FRONTIERS IN CELL AND DEVELOPMENTAL BIOLOGY	2
FRONTIERS IN IMMUNOLOGY	2
FRONTIERS IN PHYSIOLOGY	2
GUT PATHOGENS	2
IEEE-ACM TRANSACTIONS ON COMPUTATIONAL BIOLOGY AND BIOINFORMATICS	2
INTERNATIONAL JOURNAL OF DIABETES IN DEVELOPING COUNTRIES	2
INTERNATIONAL JOURNAL OF ENDOCRINOLOGY	2
JOURNAL OF APPLIED MICROBIOLOGY	2
JOURNAL OF ETHNOBIOLOGY AND ETHNOMEDICINE	2
JOURNAL OF FOOD BIOCHEMISTRY	2
JOURNAL OF MEDICINAL FOOD	2
JOURNAL OF NUTRITION	2
JOURNAL OF PHARMACEUTICAL ANALYSIS	2
JOURNAL OF PHARMACEUTICAL AND BIOMEDICAL ANALYSIS	2
LIPIDS IN HEALTH AND DISEASE	2
LWT-FOOD SCIENCE AND TECHNOLOGY	2
MEDICAL HYPOTHESES	2
METABOLISM-CLINICAL AND EXPERIMENTAL	2
PEERJ	2
PLANT FOODS FOR HUMAN NUTRITION	2
PLANTA MEDICA	2
PLANTS-BASEL	2
AAPS JOURNAL	1
ACTA MEDICA MEDITERRANEA	1
ADVANCES IN NUTRITION	1
AFRICAN JOURNAL OF BIOTECHNOLOGY	1
AGRONOMY-BASEL	1
ALGAL RESEARCH-BIOMASS BIOFUELS AND BIOPRODUCTS	1
ALLERGY	1
AMB EXPRESS	1
AMERICAN JOURNAL OF TRANSLATIONAL RESEARCH	1
ANALYTICAL CHEMISTRY	1
ANALYTICAL LETTERS	1
ANALYTICAL METHODS	1
ANNALS OF MICROBIOLOGY	1
ANNALS OF NUTRITION AND METABOLISM	1
ANTIBIOTICS-BASEL	1
APPLIED BIOCHEMISTRY AND BIOTECHNOLOGY	1
APPLIED ECOLOGY AND ENVIRONMENTAL RESEARCH	1
ARABIAN JOURNAL OF CHEMISTRY	1
ARCHIVES OF PHYSIOLOGY AND BIOCHEMISTRY	1
AUTOIMMUNITY REVIEWS	1
BIOCHIMICA ET BIOPHYSICA ACTA-GENERAL SUBJECTS	1
BIODATA MINING	1
BIOENGINEERED	1
BIOMEDICAL JOURNAL	1
BIOMEDICAL RESEARCH-TOKYO	1
BMC COMPLEMENTARY AND ALTERNATIVE MEDICINE	1
BMC COMPLEMENTARY MEDICINE AND THERAPIES	1
BMC ENDOCRINE DISORDERS	1
BMC MEDICAL INFORMATICS AND DECISION MAKING	1
BMC MEDICINE	1
BMC MICROBIOLOGY	1
BMC PREGNANCY AND CHILDBIRTH	1
BMC SYSTEMS BIOLOGY	1
BMJ OPEN	1
BMJ OPEN DIABETES RESEARCH & CARE	1
CANADIAN JOURNAL OF PHYSIOLOGY AND PHARMACOLOGY	1
CANCERS	1
CANNABIS AND CANNABINOID RESEARCH	1
CARBOHYDRATE RESEARCH	1
CELL DEATH & DISEASE	1
CELLULAR AND MOLECULAR BIOLOGY	1
CHINESE JOURNAL OF PHYSIOLOGY	1
CHINESE MEDICAL JOURNAL	1
CHROMATOGRAPHIA	1
CIENCIA RURAL	1
CLINICAL AND MOLECULAR HEPATOLOGY	1
COMPREHENSIVE REVIEWS IN FOOD SCIENCE AND FOOD SAFETY	1
CURRENT BIOINFORMATICS	1
CURRENT DRUG METABOLISM	1
CURRENT MEDICINAL CHEMISTRY	1
CURRENT OPINION IN BIOTECHNOLOGY	1
CURRENT OPINION IN FOOD SCIENCE	1
CURRENT OPINION IN PHARMACOLOGY	1
CURRENT PHARMACEUTICAL BIOTECHNOLOGY	1
CURRENT PROTEIN & PEPTIDE SCIENCE	1
DARU-JOURNAL OF PHARMACEUTICAL SCIENCES	1
DIABETES CARE	1
DIABETES OBESITY & METABOLISM	1
DIABETES RESEARCH AND CLINICAL PRACTICE	1
DRUG DESIGN DEVELOPMENT AND THERAPY	1
DRUG DISCOVERY TODAY	1
ENDOCRINE	1
ENGINEERING	1
EUROPEAN JOURNAL OF INTEGRATIVE MEDICINE	1
EXPERIMENTAL AND THERAPEUTIC MEDICINE	1
EXPERT SYSTEMS WITH APPLICATIONS	1
FEMS MICROBIOLOGY ECOLOGY	1
FEMS MICROBIOLOGY LETTERS	1
FOOD & NUTRITION RESEARCH	1
FOOD AND CHEMICAL TOXICOLOGY	1
FOOD HYDROCOLLOIDS	1
FOOD SCIENCE AND TECHNOLOGY	1
FRONTIERS IN CHEMISTRY	1
FRONTIERS IN GENETICS	1
FRONTIERS IN MEDICINE	1
FRONTIERS IN MOLECULAR BIOSCIENCES	1
FRONTIERS IN SUSTAINABLE FOOD SYSTEMS	1
GELS	1
GENETICS	1
GENOMICS PROTEOMICS & BIOINFORMATICS	1
GLYCOCONJUGATE JOURNAL	1
HOLISTIC NURSING PRACTICE	1
HORMONE AND METABOLIC RESEARCH	1
HORTICULTURAE	1
IEEE ACCESS	1
INDIAN JOURNAL OF MICROBIOLOGY	1
INFLAMMATORY BOWEL DISEASES	1
INTERNATIONAL JOURNAL OF FOOD SCIENCE AND TECHNOLOGY	1
INTERNATIONAL JOURNAL OF FOOD SCIENCES AND NUTRITION	1
INTERNATIONAL JOURNAL OF TOXICOLOGY	1
INVESTIGATIVE OPHTHALMOLOGY & VISUAL SCIENCE	1
IRANIAN JOURNAL OF BASIC MEDICAL SCIENCES	1
ISCIENCE	1
ISME JOURNAL	1
JOGNN-JOURNAL OF OBSTETRIC GYNECOLOGIC AND NEONATAL NURSING	1
JOURNAL OF ALZHEIMERS DISEASE	1
JOURNAL OF ANIMAL SCIENCE AND BIOTECHNOLOGY	1
JOURNAL OF ATHEROSCLEROSIS AND THROMBOSIS	1
JOURNAL OF AUTOIMMUNITY	1
JOURNAL OF BIOMOLECULAR STRUCTURE & DYNAMICS	1
JOURNAL OF CELLULAR AND MOLECULAR MEDICINE	1
JOURNAL OF CELLULAR PHYSIOLOGY	1
JOURNAL OF CHEMISTRY	1
JOURNAL OF CLINICAL BIOCHEMISTRY AND NUTRITION	1
JOURNAL OF CLINICAL PERIODONTOLOGY	1
JOURNAL OF DAIRY SCIENCE	1
JOURNAL OF DENTAL RESEARCH	1
JOURNAL OF DIABETES INVESTIGATION	1
JOURNAL OF FOOD AGRICULTURE & ENVIRONMENT	1
JOURNAL OF FOOD AND DRUG ANALYSIS	1
JOURNAL OF FOOD PROCESS ENGINEERING	1
JOURNAL OF FOOD SCIENCE	1
JOURNAL OF GASTROENTEROLOGY AND HEPATOLOGY	1
JOURNAL OF HERBAL MEDICINE	1
JOURNAL OF IMMUNOLOGY RESEARCH	1
JOURNAL OF INTEGRATIVE MEDICINE-JIM	1
JOURNAL OF INTERNAL MEDICINE	1
JOURNAL OF MEDICAL MICROBIOLOGY	1
JOURNAL OF MICROBIOLOGY	1
JOURNAL OF NUTRITION HEALTH & AGING	1
JOURNAL OF NUTRITIONAL SCIENCE AND VITAMINOLOGY	1
JOURNAL OF OLEO SCIENCE	1
JOURNAL OF PERIODONTOLOGY	1
JOURNAL OF SEPARATION SCIENCE	1
JOURNAL OF TRADITIONAL CHINESE MEDICINE	1
KIDNEY RESEARCH AND CLINICAL PRACTICE	1
LASERS IN MEDICAL SCIENCE	1
LETTERS IN APPLIED MICROBIOLOGY	1
MAMMALIAN GENOME	1
MBIO	1
MEDIATORS OF INFLAMMATION	1
MEDICAL MICROBIOLOGY AND IMMUNOLOGY	1
METHODS	1
MICROBIAL BIOTECHNOLOGY	1
MICROBIOLOGY-SGM	1
MOLECULAR ASPECTS OF MEDICINE	1
MOLECULAR BIOSYSTEMS	1
MOLECULAR MEDICINE	1
MOLECULAR METABOLISM	1
NATURAL PRODUCT COMMUNICATIONS	1
NATURE REVIEWS ENDOCRINOLOGY	1
NUTRITION & DIABETES	1
NUTRITION & METABOLISM	1
NUTRITION RESEARCH REVIEWS	1
OBESITY	1
ODONTOLOGY	1
ONCOLOGY	1
OPEN FORUM INFECTIOUS DISEASES	1
OPEN LIFE SCIENCES	1
PEDIATRIC DIABETES	1
PERIODONTOLOGY 2000	1
PHARMACEUTICALS	1
PHARMACEUTICS	1
PHARMACOLOGICAL REPORTS	1
PHARMAZIE	1
PHYTON-INTERNATIONAL JOURNAL OF EXPERIMENTAL BOTANY	1
PLANTA	1
POLISH JOURNAL OF MICROBIOLOGY	1
POSTEPY HIGIENY I MEDYCYNY DOSWIADCZALNEJ	1
POSTGRADUATE MEDICINE	1
PROCEEDINGS OF THE NUTRITION SOCIETY	1
PROCESSES	1
QUALITY ASSURANCE AND SAFETY OF CROPS & FOODS	1
RAPID COMMUNICATIONS IN MASS SPECTROMETRY	1
REDOX BIOLOGY	1
REPRODUCTIVE HEALTH	1
RSC ADVANCES	1
SCIENCE CHINA-LIFE SCIENCES	1
SEMINARS IN NEPHROLOGY	1
SEPARATIONS	1
SIGNAL TRANSDUCTION AND TARGETED THERAPY	1
SOUTH AFRICAN JOURNAL OF BOTANY	1
SURGICAL ENDOSCOPY AND OTHER INTERVENTIONAL TECHNIQUES	1
SYSTEMATIC REVIEWS	1
THERANOSTICS	1
THERAPEUTIC ADVANCES IN GASTROENTEROLOGY	1
TOXICON	1
TRIALS	1
TROPICAL JOURNAL OF PHARMACEUTICAL RESEARCH	1
VETERINARNI MEDICINA	1
